# Supplementary material for: Remdesivir for Patients Hospitalized with COVID-19 Severe Pneumonia: A National Cohort Study (Remdeco-19)
Source: J Clin Med. 2022 Nov 4;11(21):6545. doi: 10.3390/jcm11216545 (PMC9654065; doi:10.3390/jcm11216545)
Supplement: Supplementary file 1 [file jcm-11-06545-s001.zip]

Archive with 1 entries (1 files):
- jcm-1939600-supplementary.pdf
